# Supplementary material for: Expansion of attentional scope modulates postural control, motor strategies, and attentional network connectivity in healthy adults: a proof-of-concept mixed-methods study
Source: Front Rehabil Sci. 2026 Mar 12;7:1758682. doi: 10.3389/fresc.2026.1758682 (PMC13018112; doi:10.3389/fresc.2026.1758682)
Supplement: Supplementary Table S1 — Sentence-level frequencies for body-part codes by group and time point (sensitivity analysis). Percentages are calculated using the total number of sentences within each group × time point as the denominator (SDE at T0, n = 260; SDE at T1, n = 277; SDO at T0, n = 197; SDO at T1, n = 189). Entries show the number of sentences containing each code (n) and the corresponding percentage (%). Because a single sentence could contain multiple body-part codes (multi-label), column totals may not sum to the total number of sentences. This table is provided as a descriptive sensitivity analysis to complement the primary participant-level (presence/absence) coding (Table 4). SDE, sensory discrimination with expansion of attentional scope; SDO, sensory discrimination only. [file Table1.xlsx]

## Sheet: Sheet1
		SDE at T0	SDE at T1	SDO at T0	SDO at T1
	Code	n (% of sentences)	n (% of sentences)	n (% of sentences)	n (% of sentences)
	Foot	63 (24.2%)	67 (24.2%)	55 (27.9%)	37 (19.6%)
	Lower limb (non-foot)	13 (5.0%)	21 (7.6%)	6 (3.1%)	12 (6.4%)
	Shoulder	0 (0.0%)	54 (19.5%)	2 (1.0%)	4 (2.1%)
	Lumbopelvic region	14 (5.4%)	33 (11.9%)	9 (4.6%)	14 (7.4%)
	Trunk	44 (16.9%)	50 (18.1%)	42 (21.3%)	24 (12.7%)
